# Supplementary material for: MYB41, MYB107, and MYC2 promote ABA-mediated primary fatty alcohol accumulation via activation of AchnFAR in wound suberization in kiwifruit
Source: Hortic Res. 2020 Jun 1;7:86. doi: 10.1038/s41438-020-0309-1 (PMC7261769; doi:10.1038/s41438-020-0309-1)
Supplement: Supplementary file 6 — Table S1 [file 41438_2020_309_MOESM6_ESM.xlsx]

## Sheet: Table S1
Table S1 Sequence information for the PCR primers used for qRT-PCR, gene cone, and vector construction.
Gene name	Primer sequence (5'-3') forward/reverse	Accession number	Amplicon size	Reference
AchnActin (Internal standard)	GTGCTCAGTGGTGGTTCAA	Achn107181 (At2g37620)	126	Han et al., 2018
	GACGCTGTATTTCCTCTCAG
AchnFAR	CAGCTGACATGGTGGTGAAT	Achn005071 (At5g22500)	218
	GGAGTTGAGCACCGTGACCT
AchnMYC2	ATTTGGCTGTCGGACGTGTT	Achn104421 (At1g32640)	230
	ACTGGAACGGTTGTCATTGG
AchnMYB41	GTAGAGACTGGTGGTGTGGATGCGT	Achn345001 (At4g28110)	279
	ACTCTTTCCGCACCTCTGTAACCCG
AchnMYB107	CTTTGAGGTTTCACACTGATGCTAC	Achn267491 (At3g02940)	191
	ATCTTCTAAATGACTACTCCCTCTG
Nbβ-Tubulin (Internal standard)	CAAGATGCTACTGCAGACGAG	EH37130 (At5g12250)	126	Liu et al., 2012
	CTGGAAGTTGTGGTTTTGGC
NbFAR2	TTATGTAAATGGACAGCGACAAGGT	Niben101Scf05711g00021.1 (At5g22500)	113
	AAAAGGGGAAGGAGTTGTGATTGAC
NbFAR3	AGGAAATGTGGAAGGAAGTAGATGT	Niben101Scf03113g01012.1 (At5g22500)	191
	ACCTGCCTTCTCCCCAGATACAAAT
NbCYP86A1	AAACTCTTTCTCCTAAAATGCCTGA	Niben101Scf02250g03013.1 (At5g58860)	159
	CTTGGAGGCTTTTTTGTAATCTTTT
NbCYP86B1	TCTTCGGTTTGTGACTCCAACGCTT	Niben101Scf07191g02026.1 (At5g23190)	217
	CCTTCCTCGTTCATCTCTTAGCCCC
NbKCS2	ATTTAGCGTTTCAAAAGAAGATACT	Niben101Scf06901g01012.1 (At1g04220)	189
	TCCCAATATCCTTAGCCTTTACACC
NbKCS4	GTGTTCAATCCCACTCCTTCACTTT	Niben101Scf05279g05007.1 (At1g04220)	191
	TGTGTTATGTTCTCCGTGCTGACCA
NbKCS11	TTTCCTAACCCGTCCTCGCCCTGTA	Niben101Scf08523g00022.1 (At1g04220)	197
	CGGCTTCGGGGAGATAGGTTGATTC
NbFHT	GACATTCCTGGTGCTAAAAACATAC	Niben101Scf08936g06001.1 (At5g41040)	173
	ATTGGTACACCTCTGGCTGTTTCAC
AchnFAR	ATGGAGATTGGTAGCATTGT
	TCATTTGAATACGTACTTTACGA
AchnMYC2	ATGGCCGTGGCGGTGTTGGG
	TTATAGAGGCTGCAAGGAGT
AchnMYB41	ATGGAAACGGATTCAATTGA
	TCAACATGTAGTTGCTGCAA
AchnMYB107	ATGGACAGATCACCAATCAG
	TCACTCTATAATCTCTCTCC
pBI121-AchnFAR	GAGAACACGGGGGACTCTAGAATGGAGATTGGTAGCATTGT
	AAAACGACGGCCAGTGAATTCTCATTTGAATACGTACTTTA
pBI121-AchnMYC2	GAGAACACGGGGGACTCTAGAATGGCCGTGGCGGTGTTGGG
	AAAACGACGGCCAGTGAATTCTTATAGAGGCTGCAAGGAGT
pBI121-AchnMYB41	GAGAACACGGGGGACTCTAGAATGGAAACGGATTCAATTGA
	AAAACGACGGCCAGTGAATTCTCAACATGTAGTTGCTGCAA
pBI121-AchnMYB107	GAGAACACGGGGGACTCTAGAATGGACAGATCACCAATCAG
	AAAACGACGGCCAGTGAATTCTCACTCTATAATCTCTCTCC
AD-AchnMYC2	GTACCAGATTACGCTCATATGATGGCCGTGGCGGTGTTGGG
	ACGATTCATCTGCAGCTCGAGTTATAGAGGCTGCAAGGAGT
AD-AchnMYB41	GTACCAGATTACGCTCATATGATGGAAACGGATTCAATTGA
	ACGATTCATCTGCAGCTCGAGTCAACATGTAGTTGCTGCAA
AD-AchnMYB107	GTACCAGATTACGCTCATATGATGGACAGATCACCAATCAG
	ACGATTCATCTGCAGCTCGAGTCACTCTATAATCTCTCTCC
AD-Achn03131	GTACCAGATTACGCTCATATGATGCCAACCCATGCCCAGGT
	ACGATTCATCTGCAGCTCGAGTTACATGAAGTCATTAACATC
AD-Achn173251	GTACCAGATTACGCTCATATGATGAATAATAAAATCAATA
	ACGATTCATCTGCAGCTCGAGTCACATGAAATCATCAAAGT
AD-Achn313331	GTACCAGATTACGCTCATATGATGGGTAGGTCTCCATGTTG
	ACGATTCATCTGCAGCTCGAGCTATGCAAGTATATTTTTCCAG
AD-Achn318681	GTACCAGATTACGCTCATATGATGGGAAGATCACCCTCCCT
	ACGATTCATCTGCAGCTCGAGCTATCGCGAGATTGGCCATG
AD-Achn136071	GTACCAGATTACGCTCATATGATGGTCGCAGCGGTTTTG
	ACGATTCATCTGCAGCTCGAGTTACCCAACCGACGATAGA
AD-Achn310341	GTACCAGATTACGCTCATATGATGGACGAGTTCATTATCTC
	ACGATTCATCTGCAGCTCGAGTTAGCCTAATCTCTTAAGGA
AD-Achn313181	GTACCAGATTACGCTCATATGATGACGGACTACCGATTACC
	ACGATTCATCTGCAGCTCGAGTTATCGAATATCAGCAATTTTAG
AD-Achn084621	GTACCAGATTACGCTCATATGATGGACTACAGGTTACAGCCGA
	ACGATTCATCTGCAGCTCGAGTTATCGTGCATCGGCAACTT
pAbAi-AchnFAR promoter	CTTGAATTCGAGCTCGGTACCATGGGTTTATGACCACAGAG
	ATACAGAGCACATGCCTCGAGATGTGTCGTGGACATTATTC
SK-AchnMYC2	GCGGCCGCTCTAGAACTAGTGATGGCCGTGGCGGTGTTGGG
	GGTCGACGGTATCGATAAGCTTTATAGAGGCTGCAAGGAGT
SK-AchnMYB41	GCGGCCGCTCTAGAACTAGTGATGGAAACGGATTCAATTGA
	GGTCGACGGTATCGATAAGCTTCAACATGTAGTTGCTGCAA
SK-AchnMYB107	GCGGCCGCTCTAGAACTAGTGATGGACAGATCACCAATCAG
	GGTCGACGGTATCGATAAGCTTCACTCTATAATCTCTCTCC
LUC-AchnFAR promoter	GTCGACGGTATCGATAAGCTTATGGGTTTATGACCACAGAG
	CGCTCTAGAACTAGTGGATCCATGTGTCGTGGACATTATTC
References
Han, X. Y., Lu, W. J., Wei, X. P., Li, L., Mao, L. C. & Zhao, Y. Y. Proteomics analysis to understand the ABA stimulation of wound suberization in kiwifruit. Journal of Proteomics 173, 42–51 (2018).
Liu, D. S., Shi, L. D., Han, C. G., Yu, J. L., Li, D. W. & Zhang, Y. L. Validation of reference genes for gene expression studies in virus-infected Nicotiana benthamiana using quantitative real-time PCR. Plos One 7, e46451 (2012).
