# Supplementary material for: MYB41, MYB107, and MYC2 promote ABA-mediated primary fatty alcohol accumulation via activation of AchnFAR in wound suberization in kiwifruit
Source: Hortic Res. 2020 Jun 1;7:86. doi: 10.1038/s41438-020-0309-1 (PMC7261769; doi:10.1038/s41438-020-0309-1)
Supplement: Supplementary file 7 — Table S2 [file 41438_2020_309_MOESM7_ESM.xlsx]

## Sheet: 工作表1
Table S2 Accession number and gene ID of the genes used in the phylogenetic tree.
Gene name	Acession No. or ID	Species
AchnFAR	Achn005071	Actinidia chinensis
AchnMYB41	Achn345001	Actinidia chinensis
AchnMYB107	Achn267491	Actinidia chinensis
AtFAR1	At5g22500	Arabidopsis thaliana
AtFAR2	At3g11980	Arabidopsis thaliana
AtFAR3	At4g33790	Arabidopsis thaliana
AtFAR4	At3g44540	Arabidopsis thaliana
AtFAR5	At3g44550	Arabidopsis thaliana
AtFAR6	At3g56700	Arabidopsis thaliana
AtFAR7	At5g22420	Arabidopsis thaliana
AtFAR8	At3g44560	Arabidopsis thaliana
DPW	NM_001055618	Oryza sativa
NbFAR3	Niben101Scf03113g01012.1	Nicotiana benthamiana
StFAR	XP_006349115.1	Solanum tuberosum
ScFAR	AAD38039	Simmondsia chinensis
TaFAR1	KF926683	Triticum aestivum
TaFAR2	KJ675403	Triticum aestivum
TaFAR3	KT963076	Triticum aestivum
TaFAR4	KT963077	Triticum aestivum
TaFAR5	KJ725345	Triticum aestivum
BdFAR1	MF285084	Brachypodium distachyon
BdFAR2	MF285085	Brachypodium distachyon
BdFAR3	MF285086	Brachypodium distachyon
AtMYB3	At1g22640	Arabidopsis thaliana
AtMYB4	At4g38620	Arabidopsis thaliana
AtMYB6	At4g09460	Arabidopsis thaliana
AtMYB7	At2g16720	Arabidopsis thaliana
AtMYB8	At4g09460	Arabidopsis thaliana
AtMYB9	At5g16770	Arabidopsis thaliana
AtMYB28	At5g61420	Arabidopsis thaliana
AtMYB29	At5g07690	Arabidopsis thaliana
AtMYB32	At4g34990	Arabidopsis thaliana
AtMYB34	At5g60890	Arabidopsis thaliana
AtMYB41	At4g28110	Arabidopsis thaliana
AtMYB49	At5g54230	Arabidopsis thaliana
AtMYB51	At1g18570	Arabidopsis thaliana
AtMYB53	At5g65230	Arabidopsis thaliana
AtMYB74	At4g05100	Arabidopsis thaliana
AtMYB76	At5g07700	Arabidopsis thaliana
AtMYB92	At5g10280	Arabidopsis thaliana
AtMYB93	At1g34670	Arabidopsis thaliana
AtMYB107	At3g02940	Arabidopsis thaliana
AtMYB102	At4g21440	Arabidopsis thaliana
AtMYB122	At1g74080	Arabidopsis thaliana
AchnMYC2	Achn104421	Arabidopsis thaliana
AtMYC1	At4g00480	Arabidopsis thaliana
AtMYC2	At1g32640	Arabidopsis thaliana
AtMYC3	At5g46760	Arabidopsis thaliana
AtMYC4	At4g17880	Arabidopsis thaliana
AtbHLH001	At5g41315	Arabidopsis thaliana
AtbHLH002	At1g63650	Arabidopsis thaliana
AtbHLH014	At4g00870	Arabidopsis thaliana
AtbHLH016	At4g00050	Arabidopsis thaliana
AtbHLH019	At2g22760	Arabidopsis thaliana
AtbHLH020	At2g22770	Arabidopsis thaliana
AtbHLH025	At4g37850	Arabidopsis thaliana
AtbHLH027	At4g29930	Arabidopsis thaliana
AtbHLH028	At5g46830	Arabidopsis thaliana
AtbHLH029	At2g28160	Arabidopsis thaliana
AtbHLH033	At1g12860	Arabidopsis thaliana
AtbHLH035	At5g57150	Arabidopsis thaliana
AtbHLH036	At5g51780	Arabidopsis thaliana
AtbHLH039	At3g56980	Arabidopsis thaliana
AtbHLH041	At5g56960	Arabidopsis thaliana
AtbHLH042	At4g09820	Arabidopsis thaliana
AtbHLH094	At1g22490	Arabidopsis thaliana
AtbHLH096	At1g72210	Arabidopsis thaliana
AtbHLH116	At3g26744	Arabidopsis thaliana
